# Supplementary material for: Addressing COVID-19 Rumors and Behaviors Using Theory in Guyana: A Program Case Study
Source: Glob Health Sci Pract. 2022 Aug 30;10(4):e2200071. doi: 10.9745/GHSP-D-22-00071 (PMC9426978; doi:10.9745/GHSP-D-22-00071)
Supplement: 22-00071-Olapeju-Supplement.xlsx [file 22-00071-Olapeju-Supplement.xlsx]

## Sheet: Sheet1
Rumours	RegionusingTable1values	DateMonth	Channel	TopicCOVIDexistence	TopicSourcetransmission	TopicSymptoms	TopicTreatmentorprevention	TopicOther	Veracityofrumor	Risktopublichealthorsafety	Riskofindividualphysicalharm	Riskofstigmatization	Recurringrumor	Speedofrumor	Threat	Efficacy	riskscore	risk_category	EPPM
COVID -19 is not in the community	7	September- October	In-person	Yes	No	0	No	No	False	major	high	Maybe	Yes	medium 1-6/week	No	No	16	High	Low vulnerability low self-efficacy
The MOH is not monitoring COVID -19 patients in home isolation.	3	September- October	Virtual	No	Yes	0	Yes	No	False	minor	low	Yes	Don't know	low <1/week	Yes	No	11	Medium	High vulnerability low self-efficacy
The government of Guyana is not doing enough to fight of the COVID-19.	4	September- October	Virtual	No	No	0	Yes	No	False	minor	low	No	No	low <1/week	Yes	Yes	8	Low	High vulnerability high self-efficacy
heat kills covid	8	July-August	In-person	No	No	0	Yes	No	Unsure	major	high	No	Yes	medium 1-6/week	No	No	14	High	Low vulnerability low self-efficacy
Coronavirus is the fancy name that the government has given to some kind of new cold.	Unknown	September- October	In-person	Yes	No	0	No	No	False	major	high	No	Yes	medium 1-6/week	No	Yes	15	High	Low vulnerability high self-efficacy
Once you get the rona and you have underlying conditions you can die.	Unknown	September- October	Virtual	No	No	0	No	Yes	True	minor	medium	No	No	low <1/week	Yes	No	7	Low	High vulnerability low self-efficacy
The government is willfully infecting citizens	8	September- October	In-person	No	Yes	0	No	No	False	major	high	No	Yes	medium 1-6/week	Yes	No	15	High	High vulnerability low self-efficacy
COVID -19 is just like a flu	Unknown	July-August	Virtual	Yes	No	0	No	No	False	major	high	No	Yes	medium 1-6/week	No	Yes	15	High	Low vulnerability high self-efficacy
COVID-19 is not real	4	September- October	Virtual	Yes	No	0	No	No	False	moderate	medium	No	Yes	medium 1-6/week	No	No	13	High	Low vulnerability low self-efficacy
Patients are being given experimental COVID-19 drugs at the GPHC and it's killing them.	4	September- October	In-person	No	No	0	Yes	No	False	major	high	No	No	low <1/week	No	Yes	12	Medium	Low vulnerability high self-efficacy
COVID is just a rumour	7	November-December	In-person	Yes	No	0	No	No	False	major	high	No	Yes	medium 1-6/week	No	No	15	High	Low vulnerability low self-efficacy
Only persons with underlying conditions can die from COVID-19	Unknown	November-December	Virtual	No	No	0	No	Yes	False	moderate	medium	Maybe	Yes	medium 1-6/week	No	No	14	High	Low vulnerability low self-efficacy
alcohol kills covid-19	4	September- October	In-person	No	No	0	Yes	No	False	moderate	medium	No	Yes	medium 1-6/week	No	No	13	High	Low vulnerability low self-efficacy
Don't mix with strangers that they do not know, and with persons from the coastal Plain, so they cannot become infected with COVID.	7	September- October	In-person	No	Yes	0	No	No	False	moderate	medium	Yes	Yes	medium 1-6/week	Yes	Yes	15	High	High vulnerability high self-efficacy
The MOH is using testing kits that were already used to test other suspected COVID-19 cases.	3	September- October	In-person	No	Yes	0	No	No	False	major	medium	No	Yes	high 7+/week	Yes	No	15	High	High vulnerability low self-efficacy
The COVID test kits are infected	8	September- October	In-person	No	Yes	0	No	No	False	major	high	No	Yes	medium 1-6/week	Yes	No	15	High	High vulnerability low self-efficacy
If you drink High wine, you are protected against COVID-19	7	September- October	In-person	No	No	0	Yes	No	False	moderate	medium	No	Yes	medium 1-6/week	No	No	13	High	Low vulnerability low self-efficacy
COVID-19 is a common cold, and the government is driving people into fear.	4	September- October	Virtual	Yes	No	0	No	No	False	moderate	medium	No	Yes	medium 1-6/week	No	Yes	13	High	Low vulnerability high self-efficacy
corona virus is a simple flu that can be treated with bush. People are making a big deal out of a little flu.	8	July-August	In-person	Yes	No	0	Yes	No	False	moderate	high	No	Yes	low <1/week	No	No	13	High	Low vulnerability low self-efficacy
The government is giving persons COVID-19 by using contaminated nasopharyngeal swabs.	4	September- October	In-person	No	Yes	0	No	No	False	major	high	No	Yes	medium 1-6/week	Yes	No	15	High	High vulnerability low self-efficacy
Bush medicine will cure corona	8	September- October	In-person	No	No	0	Yes	No	Unsure	moderate	medium	No	Yes	medium 1-6/week	No	No	12	Medium	Low vulnerability low self-efficacy
Boiled green Papaya leaves and drink, will help you heal and prevent the virus	1	July-August	In-person	No	No	0	Yes	No	Unsure	moderate	medium	No	Yes	medium 1-6/week	No	No	12	Medium	Low vulnerability low self-efficacy
No one was wearing a face mask and they (males) believe that it is an Illuminati world power program and they want to kill out people.	7	July-August	In-person	No	No	0	No	Yes	False	minor	low	No	No	low <1/week	No	No	8	Low	Low vulnerability low self-efficacy
Brother with links with Georgetown Hospital Not to do the COVID test. All the tested today are positive Got kits 100+ from China are contaminated. Kits are infected and Chinese want to infect people. infecting people when they test you. Actually infecting people when they test you	4	July-August	In-person	No	Yes	0	No	No	False	major	high	No	Yes	high 7+/week	Yes	No	16	High	High vulnerability low self-efficacy
The roots and barks of certain trees will always help to combat covid-19 , there is no need to fear.	8	September- October	In-person	No	No	0	Yes	No	Unsure	moderate	medium	No	Yes	medium 1-6/week	No	No	12	Medium	Low vulnerability low self-efficacy
High wine kills COVID	7	July-August	In-person	No	No	0	No	No	False	moderate	medium	No	Yes	medium 1-6/week	No	No	13	High	Low vulnerability low self-efficacy
Many are saying that covid-19 is not real , while others are saying it is not present in Mahdia even though there is a confirmed case in isolation presently.	8	July-August	In-person	Yes	No	0	No	No	False	major	high	No	Yes	medium 1-6/week	No	No	15	High	Low vulnerability low self-efficacy
I've heard that they will hide a test coronavirus vaccine inside the regular vaccines	Unknown	September- October	Virtual	No	Yes	0	No	No	False	major	high	No	Yes	medium 1-6/week	Yes	No	15	High	High vulnerability low self-efficacy
The government is hiding the real COVID-19 numbers from the Guyanese people. The numbers are much higher.	4	September- October	In-person	No	No	0	No	Yes	False	minor	low	Maybe	Don't know	low <1/week	Yes	No	10	Medium	High vulnerability low self-efficacy
The corona virus was developed in a lab and is being shared via face masks that are being distributed by the Government.	8	November-December	In-person	No	Yes	0	No	No	False	major	high	No	Yes	medium 1-6/week	Yes	No	15	High	High vulnerability low self-efficacy
People are collapsing and dying from COVID-19 at the GPHC.	4	September- October	In-person	No	No	0	No	Yes	Unsure	minor	low	No	Don't know	medium 1-6/week	Yes	Yes	9	Medium	High vulnerability high self-efficacy
The medications being used to treat COVID-19 patients in the ICU are substandard/expired, that's why so many people are dying so quickly.	4	November-December	Virtual	No	No	0	Yes	No	False	major	high	No	Don't know	medium 1-6/week	No	Yes	14	High	Low vulnerability high self-efficacy
Only infected persons from the coastlands can take COVID to the mining district	7	November-December	In-person	No	Yes	0	No	No	False	major	high	Yes	Yes	medium 1-6/week	Yes	Yes	17	High	High vulnerability high self-efficacy
alcohol cures covid 19	4	July-August	In-person	No	No	0	Yes	No	False	moderate	medium	No	Yes	medium 1-6/week	No	No	13	High	Low vulnerability low self-efficacy
The medications being used to treat COVID-19 patients is responsible for all the deaths.	4	November-December	In-person	No	No	0	Yes	No	False	major	high	No	Yes	medium 1-6/week	No	Yes	15	High	Low vulnerability high self-efficacy
Corona virus is not real, bush medicine will cure corona	8	July-August	In-person	Yes	Yes	0	Yes	No	False	major	high	No	Yes	medium 1-6/week	No	No	15	High	Low vulnerability low self-efficacy
Masks are killing people	7	November-December	In-person	No	No	0	Yes	No	False	major	high	No	Don't know	medium 1-6/week	Yes	No	14	High	High vulnerability low self-efficacy
COVID-19 will continue to spread because the MOH is not monitoring the adherence to the safety guidelines by the general public.	Unknown	September- October	Virtual	No	Yes	0	No	No	Unsure	moderate	medium	No	No	low <1/week	Yes	Yes	9	Medium	High vulnerability high self-efficacy
COVID-19 don't affect amerindian people, our body is strong	9	September- October	In-person	No	Yes	0	No	No	False	moderate	high	No	Yes	medium 1-6/week	No	No	14	High	Low vulnerability low self-efficacy
The ministry and the hospital are labelling deaths as COVID-19 to cover up the use of experimental drugs on patients.	4	November-December	In-person	No	No	0	Yes	No	False	minor	low	No	No	medium 1-6/week	No	No	9	Medium	Low vulnerability low self-efficacy
Using bleach and alcohol on your body can prevent the coronavirus.	Unknown	September- October	Virtual	No	No	0	Yes	No	False	major	high	No	Yes	medium 1-6/week	No	No	15	High	Low vulnerability low self-efficacy
Infected staff at the GPHC are giving patients COVID-19.	4	November-December	In-person	No	Yes	0	No	No	Unsure	major	high	Yes	No	medium 1-6/week	Yes	No	14	High	High vulnerability low self-efficacy
Drinking High wine can prevent one from getting COVID-19	Unknown	July-August	Virtual	No	No	0	Yes	No	False	moderate	medium	No	Yes	medium 1-6/week	No	No	13	High	Low vulnerability low self-efficacy
corona virus is a hoax, the Government is using it to control the population and are intentionally killing people.	8	September- October	In-person	Yes	Yes	0	No	No	False	major	medium	No	Yes	low <1/week	No	No	13	High	Low vulnerability low self-efficacy
Corona Virus is not real	8	May-June	In-person	Yes	No	0	No	No	False	major	high	No	Yes	medium 1-6/week	No	No	15	High	Low vulnerability low self-efficacy
COVID-19 is a result of radiations in the atmosphere.	8	July-August	In-person	No	No	0	No	Yes	False	minor	low	No	No	low <1/week	Yes	No	8	Low	High vulnerability low self-efficacy
DO NOT GET TESTED, IF YOU HAVE SYMPTOMS, USE BUSH AND STAY HOME.	8	September- October	In-person	No	Yes	0	Yes	No	False	major	high	No	Yes	medium 1-6/week	No	No	15	High	Low vulnerability low self-efficacy
Once tested you possibly can die if you are placed into institutional quarantine.	8	September- October	In-person	No	Yes	0	No	No	False	moderate	high	No	No	low <1/week	Yes	No	11	Medium	High vulnerability low self-efficacy
